# Supplementary material for: The Role of Stress Hyperglycemia on Delirium Onset
Source: J Clin Med. 2025 Jan 10;14(2):407. doi: 10.3390/jcm14020407 (PMC11766312; doi:10.3390/jcm14020407)
Supplement: Supplementary file 1 [file jcm-14-00407-s001.zip]

Archive with 1 entries (1 files):
- jcm-3337910-supplementary.pdf
